# Supplementary material for: Genome-wide characterization of soybean P1B-ATPases gene family provides functional implications in cadmium responses
Source: BMC Genomics. 2016 May 20;17:376. doi: 10.1186/s12864-016-2730-2 (PMC4874001; doi:10.1186/s12864-016-2730-2)
Supplement: Additional file 1 — Table S1. Summary of the expression values of 20 GmHMAs from the 28 developing soybean tissues by RNA-seq. Table S2. General information on the 20 GmHMA genes and their corresponding deduced GmHMA proteins in soybean. Table S3. General information on AtHMA genes and their corresponding deduced proteins. Table S4. General information on OsHMA genes and their corresponding deduced proteins. Table S5. Duplication types in the 20 GmHMAs. Table S6. Distribution of, and SNPs in, the 20 GmHMAs between wild and cultivated soybean lines. Table S7. Expression information for soybean HMA genes from SoySeq data. Table S8. Expression information for Arabidopsis HMA genes from AtGenExpress data. Table S9. Expression information for rice HMA genes from PLExdb data. Table S10. Expression information for soybean HMA genes by qRT-PCR. Table S11. Protein sequences of the 20 GmHMAs. Table S12. Primers used for qRT-PCR. (XLSX 63 kb) [file 12864_2016_2730_MOESM1_ESM.xlsx]

## Sheet: Table S1
Table S1. Summary of the expression values of 20 GmHMAs from the 28 developing soybean tissues by RNA-seq.
Gene name	Glyma.Wm82.a2.v1	Cotyledon 1	Cotyledon 2	Flower 1	Flower 2	Flower 3	Flower 4	Flower 5	Leaf 1	Leaf 2	Leaf 3	Leaf bud 1	Leaf bud 2	Leaf bud 3	Pod 1	Pod 2	Pod 3	Pod seed 1	Pod seed 2	Pod seed 3	Root	Seed 1	Seed 2	Seed 3	Seed 4	Seed 5	Shoot meristem	Stem 1	Stem 2
GmHMA1	Glyma.01G219000	0.492711	1.0774	1.83578	2.44656	6.75189	4.67605	2.20028	1.42185	2.02991	4.32516	0.185734	0.314923	1.26501	2.01096	2.79119	3.13164	1.16857	0.69019	1.09757	11.5497	6.75755	11.6374	1.62836	3.76469	2.6006	1.74113	2.0025	3.14949
GmHMA2	Glyma.01G219100	0	0	0.321891	0.106793	0	0.00700009	0.0485559	0	0	0.0166515	0.010279	0.0328068	0.060142	0.0270253	0.0754671	0.0198545	0	0.00587644	0	4.82918	0.478362	0.185088	0.0286941	0.0122198	0.0308868	0.154819	0.0886587	0.17395
GmHMA3	Glyma.03G086000	2.71513	7.45489	0.703238	0.916586	1.06697	1.31545	0.441312	0.82164	2.11883	1.53473	1.70004	2.43578	2.25575	0.264461	0.371932	0.30499	0.23982	0.132395	0.176827	0.767244	0.617309	1.56044	0.384457	0.367914	0.172211	1.01074	0.538279	0.942415
GmHMA4	Glyma.04G056100	0.845696	0.254247	2.20688	2.68764	5.5281	4.22398	4.4313	0.87428	1.9023	0.260835	0.560049	1.38529	3.82978	0.695331	1.15644	0.594971	1.52814	2.14518	0.671983	1.0205	0.32391	0.621483	0.0846837	0.133158	0.0093492	5.04358	0.707329	0.901902
GmHMA5	Glyma.05G098800	8.70407	14.8544	8.22777	7.7747	7.88913	6.04232	7.83663	12.2601	19.4477	2.70751	5.52991	10.0365	11.0587	4.05069	5.44613	2.7899	3.33217	2.95379	3.51762	4.24726	2.73535	3.8917	0.495363	0.855602	0.369255	10.6909	4.61712	6.30786
GmHMA6	Glyma.05G117400	3.34947	1.17211	2.52879	2.78843	1.19454	1.10267	2.08732	0.8757	2.33239	0.440501	1.66861	3.53725	2.78425	0.613829	0.578506	0.358113	0.746545	0.4805	0.569489	0.531846	0.458839	0.465824	0.0575059	0.135183	0.181574	2.94759	0.837638	2.86088
GmHMA7	Glyma.05G132900	17.343	2.81825	5.89542	14.6156	10.5503	23.6138	8.83533	1.56509	1.44897	0.773341	6.56216	2.35398	3.16262	3.32045	12.23	10.8342	2.1519	6.27278	3.952	48.2741	2.2531	2.87696	0.390154	0.526082	0.178781	10.9438	24.5559	8.03045
GmHMA8	Glyma.06G056300	3.6846	1.32282	12.7674	26.7996	33.1381	37.0289	14.8759	6.93074	19.3622	3.90879	3.60055	11.1257	21.9785	10.6188	14.2728	7.46674	11.4459	12.8543	11.0596	3.02025	3.90317	8.62337	1.23013	1.50771	0.258366	23.7156	2.74136	7.43968
GmHMA9	Glyma.08G013600	0	0.156829	8.09045	0.864323	0	0.0100826	0	0	0	0	0	0.0472534	0.0216564	0.00865023	0.067937	0	0	0.00846415	0	0.0390041	0.171257	0.0495985	0.00344414	0.00352016	0	0.0185828	0.00912142	0
GmHMA10	Glyma.08G072400	4.97461	1.99663	6.03384	7.20383	6.02597	7.08677	9.71085	1.6976	2.83564	3.84864	6.50296	10.5196	17.2321	3.6067	2.27042	1.34002	5.7257	4.80427	1.77162	2.73114	1.25072	1.28263	0.211933	0.253958	0.235994	14.7174	2.6806	3.58425
GmHMA11	Glyma.08G087300	2.2926	1.98246	4.53494	6.63302	4.76909	7.49285	4.89194	1.49229	2.40225	1.86175	1.53066	1.23073	2.64537	3.12565	9.71264	7.15559	1.99667	2.13713	3.77744	23.0014	2.14983	4.66237	0.514721	1.02574	0.8568	3.56974	10.2768	4.94733
GmHMA12	Glyma.09G052000	4.49767	4.87044	2.69517	3.45173	3.33121	3.11091	3.13938	3.65089	3.33787	1.3076	2.2866	2.57894	3.55327	2.29406	3.49592	2.05587	1.75382	2.2418	1.39319	6.22964	1.72613	3.25428	0.471506	0.72408	1.07458	3.62425	3.66461	2.8579
GmHMA13	Glyma.09G055600	0	0.52654	0.0296096	0.16279	0.0200592	0.115904	0.0200992	0	0.157014	0.0275708	0	0	0.00829837	0.00994386	0	0.0146107	0.00601154	0	0	2.32655	0.0213655	0.0190053	0	0.00269773	0.0151529	0.0213619	0.0699034	0.0495516
GmHMA14	Glyma.13G099600	2.22903	4.54848	6.43297	10.4775	8.5703	5.24846	1.78566	3.5324	4.55952	1.06143	0.591076	1.36003	1.62864	2.96085	4.51621	4.83819	1.54883	1.08971	1.49099	8.87219	10.6445	4.25188	1.1469	1.35306	1.25137	1.88634	3.60202	20.6157
GmHMA15	Glyma.15G158300	5.44018	10.9249	3.16283	4.54451	2.13317	3.12778	3.95929	4.74638	3.60883	1.91927	2.28887	2.82662	2.72856	1.95882	3.09071	1.97682	1.76829	2.05214	1.476	6.05647	1.67627	3.63543	0.354187	0.896622	0.727155	3.51196	3.91361	3.37417
GmHMA16	Glyma.15G161300	0	0	0	0	0	0	0	0	0	0	0	0	0	0	0	0	0	0	0	0	0	0	0	0	0	0	0.0665962	0
GmHMA17	Glyma.16G088300	0.22444	0.593629	0.321468	0.0163245	0.408338	0.516827	0.578009	0.283965	0.608815	0.320715	0.53894	0.555813	1.14227	0.195998	0.23216	0.141632	0.291369	0.157198	0.0686246	0.487757	0.443808	0.39149	0.0281448	0.0339962	0.0110165	0.690249	0.0745382	0.138097
GmHMA18	Glyma.17G060400	0.219106	0.230184	1.45706	1.18196	0.822578	0.132534	0.198129	0.0322344	0.168848	0.0217426	0.530159	0.535465	1.02089	0.364643	0.326415	0.207398	0.227556	0.184155	0.347852	0.0942903	1.13731	0.635104	0.143624	0.153177	0.215094	0.707537	0.438254	1.41409
GmHMA19	Glyma.17G166800	7.88781	11.0807	8.20588	5.80244	8.34766	7.02473	7.02521	11.2589	15.6168	4.83209	5.14491	8.41737	15.2122	3.7278	3.82081	3.43242	3.57772	2.27371	2.94039	2.97237	2.41745	3.06866	0.346455	0.643823	0.12996	11.4494	4.56688	6.49487
GmHMA20	Glyma.19G140000	0	0.0308882	11.1595	1.17648	0	0.0139007	0	0	0	0.0123999	0.0204119	0.0108579	0.0447859	0.00596295	0.0655644	0.0164278	0	0.00583468	0.00489831	0.0313683	0.466726	0.0512853	0.00949674	0.00727977	0	0.0256198	0.00628776	0.0111428

## Sheet: Table S2
Table S2. General information on the 20 GmHMA genes and their corresponding deduced GmHMA proteins in soybean.
Name	Chr. No.	Glyma1.1	Start Position	Stop Position	No. of exons/ introns	First/total exon lenth(bp)	Predicted size (kDa)	Thoretical PI	Subcellular location	No. of TMHs
GmHMA1	01	Glyma01g42790	53961620	53966526	6/5	270/2742	98.9622	6.01	M	8
GmHMA2	01	Glyma01g42800	53971711	53979559	6/5	267/2934	106.251	6.63	_	7
GmHMA3	03	Glyma03g21650	27342791	27355002	8/7	219/2865	102.521	5.46	_	8
GmHMA4	04	Glyma04g05897	4482765	4489569	10/9	288/1539	55.1868	6.43	C	0
GmHMA5	05	Glyma05g21280	25853015	25869969	13/12	312/2292	82.2576	6.67	_	5
GmHMA6	05	Glyma05g24520	30673939	30689085	15/14	34/2160	76.8297	7.68	M	8
GmHMA7	05	Glyma05g26330	32310949	32316398	9/8	276/2985	106.054	5.05	_	7
GmHMA8	06	Glyma06g05890	4207295	4216123	17/16	629/2712	96.2187	6.29	C	5
GmHMA9	08	Glyma08g01680	1064717	1067891	5/4	765/2037	73.0253	8.33	_	6
GmHMA10	08	Glyma08g07710	5532773	5548372	17/16	420/2814	99.5272	8.25	C	8
GmHMA11	08	Glyma08g09240	6600589	6606514	9/8	276/2985	106.017	5.21	_	7
GmHMA12	09	Glyma09g05710	4477670	4485413	9/8	261/2961	105.267	5.06	_	8
GmHMA13	09	Glyma09g06166	4918441	4925698	9/8	181/2658	95.0642	6.02	_	7
GmHMA14	13	Glyma13g00630	372678	383064	9/8	190/3291	119.71	6.46	S	6
GmHMA15	15	Glyma15g17000	13246262	13254029	9/8	282/2991	106.384	4.99	_	8
GmHMA16	15	Glyma15g17375	13743124	13747304	2/1	237/2382	87.8272	8.24	_	2
GmHMA17	16	Glyma16g10760	11021894	11029220	9/8	7/2766	99.0523	5.7	M	6
GmHMA18	17	Glyma17g06800	4866408	4881837	8/7	190/2430	88.0869	7.28	_	6
GmHMA19	17	Glyma17g18250	15472351	15486782	13/12	474/2454	88.5461	6.77	C	2
GmHMA20	19	Glyma19g32190	39950268	39955547	6/5	291/2955	106.934	7.17	M	8
All infromation of GmHMAs were retrived from phytozome website (Glyma1.1). C, Chloroplast; M, Mitochondrion; S, Secretory pathway; _, any other location.

## Sheet: Table S3
Table S3. General information on AtHMA genes and their corresponding deduced proteins.
Gene name	Location name	Transcript	Start position	Stop position	No. of exons/introns	Length (aa)	Molecular weight	Isoelectric point	Function description
AtHMA1	AT2G19110	AT2G19110.1	8278881	8286445	9/8	1172	127208	7.252	Encodes a protein with similarity to Zn ATPase. Can rescue Zn deficiency in yeast and Cd resistance, suggesting a role in Zn and Cd transport.
AtHMA2	AT4G30110	AT4G30110.1	14720241	14724584	9/8	951	101989	6.9348	Encodes a protein similar to Zn-ATPase, a P1B-type ATPases transport zinc.
AtHMA3	AT4G30120	AT4G30120.1	14730401	14733510	8/7	542	58641.8	7.5389	Encodes a protein similar to Zn-ATPase, a P1B-type ATPases transport zinc.
AtHMA4	AT4G37270	AT4G37270.1	17541771	17546484	13/12	819	88187.8	7.9593	Encodes a P1B-type ATPases that is localized to the chloroplast envelope and is involved in the transport of Cu into chloroplasts. It is essential for growth under high light conditions.
AtHMA5	AT1G63440	AT1G63440.1	23527655	23531109	6/5	995	108335	6.3735	The Arabidopsis P-type ATPase HMA5 is involved in Cu detoxification. hma5 mutant plants exhibit Cu hypersensitivity, which is especially dramatic in roots where HMA5 is mostly expressed.
AtHMA6	AT4G33520	AT4G33520.2	16118896	16126151	17/16	949	99996	9.024	Encodes a putative metal-transporting P-type ATPase.
AtHMA7	AT5G44790	AT5G44790.1	18075610	18079988	9/8	1001	107394	4.8059	ATP dependent copper transporter vital for ethylene response pathway
AtHMA8	AT5G21930	AT5G21930.1	7243002	7249170	16/15	883	94259.2	6.2984	P-Type ATPase, mediates copper transport to chloroplast thylakoid lumen. Required for accumulation of copper-containing plastocyanin in the thylakoid lumen and for effective photosynthetic electron transport.

## Sheet: Table S4
Table S4. General information on OsHMA genes and their corresponding deduced proteins.
Gene name	Location name	Transcript	Start position	Stop position	Genomic sequence	Transcript sequence	No. of exons/introns	Length (aa)	Function description
OsHMA1	LOC_Os06g47550	LOC_Os06g47550.1	28789015	28797545	8531	2801	13/12	822	cadmium/zinc-transporting ATPase, putative, expressed
OsHMA2	LOC_Os06g48720	LOC_Os06g48720.1	29477949	29480905	2957	1753	2/1	471	cadmium/zinc-transporting ATPase 4, putative, expressed
OsHMA3	LOC_Os07g12900	LOC_Os07g12900.1	7405745	7409553	3809	3015	7/6	1004	cadmium/zinc-transporting ATPase, putative, expressed
OsHMA4	LOC_Os02g10290	LOC_Os02g10290.1	5404703	5410764	6062	3468	8/7	978	copper-transporting ATPase, putative, expressed
OsHMA5	LOC_Os04g46940	LOC_Os04g46940.1	27829775	27835535	5761	3310	6/5	1002	opper-transporting ATPase 3, putative, expressed
OsHMA6	LOC_Os02g07630	LOC_Os02g07630.1	3950378	3955899	5522	3249	9/8	1012	copper-transporting ATPase, putative, expressed
OsHMA7	LOC_Os08g37950	LOC_Os08g37950.1	24031272	24039316	8045	3419	17/16	959	copper-transporting ATPase PAA1, putative, expressed
OsHMA8	LOC_Os03g08070	LOC_Os03g08070.1	4119945	4126933	6989	3080	16/15	885	copper-transporting ATPase PAA1, putative, expressed
OsHMA9	LOC_Os06g45500	LOC_Os06g45500.1	27517100	27523604	6505	3505	9/8	1003	copper-transporting ATPase, putative, expressed

## Sheet: Table S5
Table S5. Duplication types in the 20 GmHMAs.
Gene pairs
Gene name	Glyma.Wm82.a2.v1	Gene name	Glyma.Wm82.a2.v1	Duplicated type	Ka	Ks	Ka/Ks	P-Value (Fisher)	Duplication time
GmHMA5	Glyma.05G098800	GmHMA19	Glyma.17G166800	WGD-paralog	0.0227225	0.128826	0.176382	1.78135e-20	13-Myr
GmHMA14	Glyma.13G099600	GmHMA18	Glyma.17G060400	WGD-paralog	0.0374431	0.111376	0.336187	4.35907e-09	13-Myr
GmHMA13	Glyma.09G055600	GmHMA16	Glyma.15G161300	WGD-paralog	0.892425	1.34629	0.662876	1.79593e-12	saturation
GmHMA3	Glyma.03G086000	GmHMA17	Glyma.16G088300	WGD-paralog	0.0248136	0.146118	0.169818	3.96421e-26	13-Myr
GmHMA1	Glyma.01G219000	GmHMA2	Glyma.01G219100	TD-paralog	0.177187	2.95637	0.059934		saturation
GmHMA12	Glyma.09G052000	GmHMA15	Glyma.15G158300	WGD-paralog	0.0211093	0.0823094	0.256463	9.58437e-13	13-Myr
GmHMA7	Glyma.05G132900	GmHMA11	Glyma.08G087300	WGD-paralog	0.0203288	0.0833103	0.244013	3.62718e-13	13-Myr
GmHMA6	Glyma.05G117400	GmHMA10	Glyma.08G072400	WGD-paralog	0.0154592	0.0867825	0.178138	8.34084e-13	13-Myr
GmHMA4	Glyma.04G056100	GmHMA8	Glyma.06G056300	WGD-paralog	0.0428766	0.164389	0.260824	2.47487e-12	13-Myr
GmHMA9	Glyma.08G013600	GmHMA20	Glyma.19G140000	WGD-paralog	0.00197398	0.0244869	0.0806136	1.87652e-06	-
"saturation" means saturation of synonymous substitution (Ks), it can not accurately assess the duplication time because the Ks value more than 1.0. "_" means it can not accurately assess the duplication time because the Ks value below 0.06.

## Sheet: Table S6
Table S6. Distribution of, and SNPs in, the 20 GmHMAs between wild and cultivated soybean lines.
Gene name	Glyma1.1	Chromosome	Start Position	Stop Postion	SNP number	Exon snp number	Intron/UTR region	Non-synonymous alteration in exons
GmHMA1	Glyma01g42790	Gm01	53961620	53966526	1	0	1	0
GmHMA2	Glyma01g42800	Gm01	53971711	53979559	52	2	50	1
GmHMA3	Glyma03g21650	Gm03	27342791	27355002	49	6	43	5
GmHMA4	Glyma04g05897	Gm04	4482765	4489569	19	8	11	7
GmHMA5	Glyma05g21280	Gm05	25853015	25869969	37	6	31	2
GmHMA6	Glyma05g24520	Gm05	30673939	30689085	46	4	42	2
GmHMA7	Glyma05g26330	Gm05	32310949	32316398	8	2	6	0
GmHMA8	Glyma06g05890	Gm06	4207295	4216123	67	10	57	5
GmHMA9	Glyma08g01680	Gm08	1064717	1067891	8	2	6	1
GmHMA10	Glyma08g07710	Gm08	5532773	5548372	78	7	71	1
GmHMA11	Glyma08g09240	Gm08	6600589	6606514	16	8	8	5
GmHMA12	Glyma09g05710	Gm09	4477670	4485413	56	10	46	4
GmHMA13	Glyma09g06166	Gm09	4918441	4925698	35	9	26	7
GmHMA14	Glyma13g00630	Gm13	372678	383064	48	8	40	4
GmHMA15	Glyma15g17000	Gm15	13246262	13254029	64	17	47	8
GmHMA16	Glyma15g17375	Gm15	13743124	13747304	32	12	20	9
GmHMA17	Glyma16g10760	Gm16	11021894	11029220	16	5	11	3
GmHMA18	Glyma17g06800	Gm17	4866408	4881837	181	8	173	7
GmHMA19	Glyma17g18250	Gm17	15472351	15486782	37	5	32	1
GmHMA20	Glyma19g32190	Gm19	39950268	39955547	14	1	13	0

## Sheet: Table S7
Table S7. Expression information for soybean HMA genes from SoySeq data.
		Flower (F)	Young leaf (L)	Pod shell 14DAF (P)	Root (R)	Seed 14DAF (SE)
GmHMA1	Glyma01g42790	4	0	1	83	10
GmHMA2	Glyma01g42800	0	0	0	12	2
GmHMA3	Glyma03g21650	1	3	0	1	1
GmHMA5	Glyma05g21280	9	12	6	7	4
GmHMA6	Glyma05g24520	2	3	1	1	1
GmHMA7	Glyma05g26330	2	1	6	8	1
GmHMA8	Glyma06g05890	12	15	13	4	3
GmHMA9	Glyma08g01680	0	0	0	2	0
GmHMA10	Glyma08g07710	6	18	5	1	1
GmHMA11	Glyma08g09240	2	1	2	10	3
GmHMA12	Glyma09g05710	3	2	2	5	1
GmHMA13	Glyma09g06166	0	0	0	10	0
GmHMA14	Glyma13g00630	8	1	0	31	7
GmHMA15	Glyma15g17000	3	3	3	13	2
GmHMA17	Glyma16g10760	0	2	0	0	0
GmHMA18	Glyma17g06800	1	1	0	0	1
GmHMA19	Glyma17g18250	7	11	3	5	2
GmHMA20	Glyma19g32190	0	0	0	0	0

## Sheet: Table S8
Table S8. Expression information for Arabidopsis HMA genes from AtGenExpress data.
		7 days stem-hypocotyl (S)			7 days roots (R)			7 days leaf (L)			21+ days flowers (F)			8 wk seeds, stage 10 (SE)
		ATGE_2_A	ATGE_2_B	ATGE_2_C	ATGE_3_A	ATGE_3_B	ATGE_3_C	ATGE_5_A	ATGE_5_B	ATGE_5_C	ATGE_32_A	ATGE_32_B	ATGE_32_C	ATGE_84_A	ATGE_84_B	ATGE_84_C
AtHMA1	At2g19110	6.76281	7.03594	6.88107	9.78342	9.96329	9.768	6.92468	6.56165	6.65472	10.8344	11.0927	11.1176	8.08815	8.06548	8.12208
AtHMA2	At4g30110	4.31989	4.15823	4.20342	4.34111	4.67027	4.16981	3.49186	2.6395	2.49113	5.65086	5.61817	5.74027	2.34442	2.49377	2.71683
AtHMA3	At4g30120	2.6647	2.62973	2.5702	4.27812	4.07318	3.71963	2.88463	3.23448	3.00492	2.62783	2.49274	2.40197	3.10722	3.28535	3.80412
AtHMA4	At4g37270	8.1384	8.28509	8.1007	7.45636	7.35155	7.34353	8.80566	8.97277	9.03973	8.79031	8.66003	8.43979	6.81215	7.60615	6.90443
AtHMA5	At1g63440	6.6269	6.82447	6.71826	8.41545	8.41211	7.77091	4.99413	5.01	4.91847	4.88513	4.9792	4.91349	7.67507	6.66873	6.94306
AtHMA6	At4g33520	6.90301	6.71342	6.69847	6.21589	6.30514	6.07596	9.90188	10.1053	9.86071	7.94363	7.93552	7.96499	5.55604	5.61354	5.62142
AtHMA7	At5g44790	9.38654	9.70833	9.67987	11.0048	11.0702	10.8949	7.65296	7.57303	7.43366	7.76027	8.08848	8.14096	9.95743	9.42559	9.82415

## Sheet: Table S9
Table S9. Expression information for rice HMA genes from PLExdb data.
		Root, 7-day-old Seedling (R)						Mature leaf (L)						Inflorescence (P5, 15 - 22 cm) (F)						Seed (S3, 5 - 10 dap) (SE)
		OS5_H1_Signal	OS5_H1_Detection	OS5_H2_Signal	OS5_H2_Detection	OS5_H3_Signal	OS5_H3_Detection	OS5_H4_Signal	OS5_H4_Detection	OS5_H5_Signal	OS5_H5_Detection	OS5_H6_Signal	OS5_H6_Detection	OS5_H25_Signal	OS5_H25_Detection	OS5_H26_Signal	OS5_H26_Detection	OS5_H27_Signal	OS5_H27_Detection	OS5_H37_Signal	OS5_H37_Detection	OS5_H38_Signal	OS5_H38_Detection	OS5_H39_Signal	OS5_H39_Detection
OsHMA1	Os.18957.1.S1_at	448.69	P	528.7	P	410.86	P	1141.1	P	926.3	P	840.09	P	492.36	P	417.04	P	459.16	P	908.43	P	1520.3	P	1435.9	P
OsHMA2	Os.54979.1.S1_at	377.31	P	354.57	P	231.31	P	13.004	A	2.946	A	32.291	P	469.1	P	444.38	P	410.02	P	237.29	P	423.17	P	337.87	P
OsHMA3	OsAffx.10206.1.S1_at	254.24	P	146.88	M	217.7	P	21.268	A	70.47	A	40.611	A	8.7348	A	20.255	A	65.89	A	36.681	A	134.33	A	64.833	A
OsHMA4	Os.27124.1.S1_at	3621.5	P	4601.9	P	3174.3	P	1180.9	P	1575.7	P	1291.7	P	1114.6	P	901.92	P	881.94	P	1969.3	P	1461.6	P	1359.7	P
OsHMA5	Os.23233.1.S1_at	2719.8	P	3816.3	P	2162.2	P	155.49	A	72.151	A	117.87	A	461.11	P	387.77	P	300.41	P	914.12	P	809.53	P	947.5	P
OsHMA6	Os.24697.1.A1_s_at	494.91	P	556.03	P	625.03	P	826.63	P	972.95	P	786.75	P	778.72	P	740.81	P	875.95	P	1133.3	P	1032.6	P	483.83	P
OsHMA7	Os.12449.1.A1_at	798.44	P	794.64	P	589.78	P	719.43	P	1112	P	668.94	P	602.8	P	603.21	P	644.03	P	1217.7	P	1030	P	1067.1	P
OsHMA8	Os.26448.1.A1_at	381.45	P	423.56	P	349.81	P	645.87	P	764.42	P	569.68	P	409.98	P	481.76	P	438.05	P	1385	P	1518.7	P	1398.6	P

## Sheet: Table S10
Table S10. Expression information for soybean HMA genes by qRT-PCR.
		Flower								Leaf								Pod								Root								Stem								Seed
		HX-CK		HX-Cd		ZH-CK		ZH-Cd		HX-CK		HX-Cd		ZH-CK		ZH-Cd		HX-CK		HX-Cd		ZH-CK		ZH-Cd		HX-CK		HX-Cd		ZH-CK		ZH-Cd		HX-CK		HX-Cd		ZH-CK		ZH-Cd		HX-CK		HX-Cd		ZH-CK		ZH-Cd
		Mean	SD	Mean	SD	Mean	SD	Mean	SD	Mean	SD	Mean	SD	Mean	SD	Mean	SD	Mean	SD	Mean	SD	Mean	SD	Mean	SD	Mean	SD	Mean	SD	Mean	SD	Mean	SD	Mean	SD	Mean	SD	Mean	SD	Mean	SD	Mean	SD	Mean	SD	Mean	SD	Mean	SD
Glyma01g04790.2	GmHMA1											2.0073	0.4094													6.8845	1.2299	12.0557	3.7309	11.3455	2.7717	27.3907	7.1517	1.1679	0.2612	2.8789	0.3451	1.3195	0.1972			5.2977	1.7371	8.6294	1.6288
Glyma01g42800.1	GmHMA2																									94.725	19.1636	32.7001	8.0733	438.581	37.1713	268.329	65.4744									25.4053	4.6606	55.665	7.4348	33.1732	7.3693
Glyma03g21650.1	GmHMA3	0.1137	0.041			0.2051	0.0446	0.1919	0.039	1	0.0434	1.1153	0.1006	1.4397	0.2698	1.145	0.0858					0.0417	0.0095637	0.0479	0.007498	0.3749	0.0365	0.3703	0.0542	0.7852	0.0519	0.705	0.0986	0.3173	0.039	0.3482	0.052	0.1499	0.0149	0.1488	0.0504	0.0776	0.0142	0.3416	0.0946			0.2299	0.0338
Glyma03g21650.2	GmHMA3	0.0508	0.0103							1	0.059	1.1664	0.1408	1.1273	0.3251	0.6809	0.0379					0.0418	0.0245							0.4964	0.1948	0.5185	0.1669	0.3568	0.0819	0.2794	0.0289			0.0381	0.0139			0.2272	0.0265
Glyma05g21280.1	GmHMA5	0.4601	0.1077	0.537	0.1118	0.2966	0.0772	0.3948	0.1069	1	0.0577	1.1938	0.3078	1.2818	0.3247	1.2829	0.3263	0.2997	0.0474	0.157	0.02	0.1459	0.0264	0.1971	0.0907	0.6117	0.1156	0.6872	0.0781	1.2788	0.186	0.5861	0.0793	0.445	0.0527	0.6144	0.0772	0.6394	0.0862	0.7193	0.1563	0.2897	0.098	0.1576	0.0425	0.2106	0.0568	0.2727	0.0833
Glyma05g26330.1	GmHMA7																											20.2632	3.6901	23.7614	6.2592	26.2012	3.987
Glyma08g01680.2	GmHMA9																									60.7126	13.8459	22.2327	4.6438	166.677	33.4034	290.524	58.6138
Glyma08g07710.1	GmHMA10	0.9141	0.1038	0.8518	0.1021	1.6017	0.2759	1.4051	0.3969	1	0.0437	1.0867	0.1134	1.2638	0.2693	1.1973	0.3234	0.3326	0.0405	0.2377	0.0283	0.1871	0.0139	0.2359	0.0273	0.7146	0.0747	1.0622	0.1088	1.5168	0.1465	0.8392	0.0922	0.417	0.0455	0.4971	0.0286	0.4075	0.023	0.6009	0.177	0.1898	0.0277	0.1081	0.0251	0.2179	0.0556	0.1251	0.0332
Glyma08g07710.2	GmHMA10	0.2939	0.0482	0.2934	0.0639	0.993	0.3221	0.5155	0.0698	1	0.2499	1.5091	0.2788	1.3614	0.4313	1.2562	0.2184	0.1297	0.0338	0.2287	0.0216	0.0846	0.0184	0.1399	0.0225	0.6212	0.174	0.9929	0.1141	1.8694	0.426	1.7148	0.5474	0.5407	0.103	0.6052	0.1315	0.5354	0.1365	0.3465	0.1142	0.2807	0.0289	0.1239	0.0319	0.4515	0.0769	0.6541	0.1376
Glyma08g09240.1	GmHMA11							1.2074	0.266			2.0983	0.4161	2.1913	0.3845	1.454	0.1817									7.3819	1.0044	6.6955	1.2997	15.0503	3.1128	12.1995	1.8252	4.2489	0.7086	5.0495	0.7872	7.253	1.4345	6.9689	0.8772
Glyma09g05710.1	GmHMA12							1.0072	0.3329	1	0.0735	1.2119	0.239	0.8378	0.2257											2.2883	0.3769	3.3473	0.6431	4.8386	1.7864	5.4719	1.3578	0.5812	0.1992	0.5949	0.1666	0.4346	0.1124
Glyma09g06166.1	GmHMA13																									137.769	24.4987	111.254	27.5111	252.598	29.721	276.356	27.4878
Glyma13g00630.2	GmHMA14	3.8624	0.557	8.5766	2.478			5.7852	1.4724																									3.0998	0.4483	3.5836	0.6411					25.8355	7.9828	44.0679	11.3527			25.5156	1.9326
Glyma15g17000.1	GmHMA15																															6.5377	1.2933	0.7178	0.2687	0.8141	0.157			0.7878	0.1341
Glyma15g17375.1	GmHMA16													3.6815	1.0019	3.8079	0.9308																	17.3934	3.9156	5.2932	1.4259	34.632	7.7615	22.4724	5.5553
Glyma17g06800.1	GmHMA18					0.5257	0.0619	2.3599	0.9101																					1.3645	0.5158	2.4841	0.8265															9.9044	2.3404
Glyma17g18250.2	GmHMA19	0.373	0.0501	0.6815	0.0483	0.5496	0.0833	0.5548	0.0965	1	0.0546	1.5535	0.2415	0.9231	0.0775	0.9655	0.0915	0.22	0.035	0.2439	0.0365	0.2288	0.0718	0.1977	0.0256	0.5127	0.0394	0.4521	0.0289	0.8099	0.0668	0.9966	0.1325	0.3936	0.0696	0.6191	0.0592	0.2712	0.0243	0.2495	0.0454	0.4887	0.1277	0.8259	0.1414	0.67	0.0654	0.6712	0.0956

[truncated: 2 more sheets: Table S11, Table S12]
